# Supplementary material for: Prevalence, Genomic Characterization, and Transmission Patterns of Cronobacter spp. in Low-Water-Activity Foods from Hunan Province, China
Source: Microorganisms. 2026 Jun 12;14(6):1320. doi: 10.3390/microorganisms14061320 (PMC13304122; doi:10.3390/microorganisms14061320)
Supplement: Supplementary file 1 [file microorganisms-14-01320-s001.zip]

Archive with 3 entries (3 files):
- S1 Basic characteristics of 236 Cronobacter spp.isolates.xlsx
- S2 Sequencing and assembly quality metrics for 236 Cronobacter spp.isolates.xlsx
- S3. Breakpoints used for antimicrobial susceptibility testing of Cronobacter spp. isolates in this study..xlsx
