# Supplementary material for: Prevalence, Genomic Characterization, and Transmission Patterns of Cronobacter spp. in Low-Water-Activity Foods from Hunan Province, China
Source: Microorganisms. 2026 Jun 12;14(6):1320. doi: 10.3390/microorganisms14061320 (PMC13304122; doi:10.3390/microorganisms14061320)
Supplement: Supplementary file 1 [file microorganisms-14-01320-s001.zip › S1 Basic characteristics of 236 Cronobacter spp.isolates.xlsx]

## Sheet: Sheet1
Strain ID	Species	ST	CC	Food Type	Food Category	Collection Date	City	County
KLN2023001	C.sakazakii	33	-	infant cereal	Raw cereal-based complementary food for infants and young children	2023-02-28	Xiangtan	Xiangxiang
KLN2023002	C.sakazakii	148	16	infant cereal	Raw cereal-based complementary food for infants and young children	2023-03-06	Xiangxi	Baojing
KLN2023003	C.sakazakii	64	64	spices	Sichuan pepper	2023-03-13	Xiangxi	Jishou
KLN2023004	C.malonaticus	894	-	spices	Sichuan pepper	2023-03-13	Xiangxi	Jishou
KLN2023005	C.sakazakii	17	17	spices	pepper	2023-03-13	Xiangxi	Jishou
KLN2023006	C.malonaticus	211	200	spices	Sichuan pepper	2023-03-13	Xiangxi	Jishou
KLN2023007	C.malonaticus	300	300	spices	Sichuan pepper	2023-03-22	Zhuzhou	Tianyuan
KLN2023008	C.sakazakii	281	281	spices	cumin	2023-03-22	Zhuzhou	Tianyuan
KLN2023009	C.sakazakii	188	-	spices	Cassia	2023-03-22	Zhuzhou	Tianyuan
KLN2023010	C.malonaticus	461	461	spices	cumin	2023-03-24	Hengyang	Yanfeng
KLN2023011	C.malonaticus	220	-	spices	pepper	2023-03-24	Hengyang	Yanfeng
KLN2023012	C.sakazakii	327	-	spices	Sichuan pepper	2023-03-24	Hengyang	Yanfeng
KLN2023013	C.sakazakii	23	23	spices	Sichuan pepper	2023-03-06	Chenzhou	Beihu
KLN2023015	C.sakazakii	4	4	spices	cumin	2023-03-09	Chenzhou	Suxian
KLN2023016	C.malonaticus	993	271	spices	pepper	2023-03-08	Chenzhou	Beihu
KLN2023017	C.sakazakii	3	3	spices	cumin	2023-03-08	Chenzhou	Suxian
KLN2023018	C.sakazakii	722	-	spices	cumin	2023-03-08	Chenzhou	Suxian
KLN2023019	C.sakazakii	40	40	spices	pepper	2023-04-10	Xiangxi	Youshun
KLN2023021	C.malonaticus	69	-	spices	pepper	2023-04-10	Xiangxi	Youshun
KLN2023022	C.malonaticus	337	337	spices	star anise	2023-04-10	Xiangxi	Youshun
KLN2023023	C.malonaticus	300	300	spices	Sichuan pepper	2023-04-11	Xiangxi	Longshan
KLN2023024	C.sakazakii	83	83	spices	chili	2023-03-13	Changsha	Liuyang
KLN2023025	C.sakazakii	31	31	spices	cumin	2023-03-14	Changsha	Kaifu
KLN2023026	C.sakazakii	281	281	spices	Sichuan pepper	2023-03-13	Changsha	Liuyang
KLN2023028	C.sakazakii	4	4	spices	pepper	2023-03-14	Changsha	Kaifu
KLN2023029	C.muytjensii	464	-	spices	cumin	2023-03-14	Changsha	Kaifu
KLN2023030	C.sakazakii	494	-	spices	Sichuan pepper	2023-03-14	Changsha	Kaifu
KLN2023031	C.turicensis	814	-	spices	cumin	2023-04-10	Changsha	Furong
KLN2023032	C.muytjensii	765	-	spices	cumin	2023-04-10	Changsha	Furong
KLN2023033	C.turicensis	976	-	spices	cumin	2023-04-18	Changsha	Liuyang
KLN2023034	C.dublinensis	95	162	spices	Sichuan pepper	2023-04-18	Changsha	Liuyang
KLN2023035	C.malonaticus	910	-	spices	Sichuan pepper	2023-04-20	Changsha	Wangcheng
KLN2023036	C.sakazakii	4	4	spices	chili	2023-04-20	Changsha	Wangcheng
KLN2023037	C.sakazakii	308	263	spices	pepper	2023-03-23	Changde	Wuling
KLN2023038	C.sakazakii	17	17	spices	cumin	2023-03-23	Changde	Wuling
KLN2023039	C.sakazakii	308	263	spices	pepper	2023-03-23	Changde	Dingcheng
KLN2023040	C.sakazakii	199	249	spices	chili	2023-03-23	Changde	Dingcheng
KLN2023041	C.sakazakii	37	37	spices	star anise	2023-03-23	Changde	Dingcheng
KLN2023043	C.sakazakii	40	40	infant cereal	Standard cereal-based complementary food for infants and young children	2023-05-24	Xiangtan	Shaoshan
KLN2023044	C.sakazakii	3	3	spices	Cassia	2023-04-10	Changde	Lixian
KLN2023046	C.malonaticus	679	679	spices	Sichuan pepper	2023-04-10	Changde	Lixian
KLN2023047	C.dublinensis	908	-	spices	Sichuan pepper	2023-04-10	Changde	Lixian
KLN2023048	C.sakazakii	17	17	spices	chili	2023-05-06	Changde	Jinshi
KLN2023049	C.sakazakii	712	-	spices	pepper	2023-05-06	Changde	Jinshi
KLN2023050	C.malonaticus	313	300	spices	pepper	2023-05-06	Changde	Jinshi
KLN2023051	C.sakazakii	12	12	spices	cumin	2023-05-06	Changde	Jinshi
KLN2023052	C.sakazakii	40	40	infant cereal	Standard cereal-based complementary food for infants and young children	2023-05-24	Xiangtan	Yuetang
KLN2023053	C.sakazakii	21	21	infant cereal	Standard cereal-based complementary food for infants and young children	2023-03-20	Changsha	Wangcheng
KLN2023054	C.sakazakii	4	4	infant cereal	Raw cereal-based complementary food for infants and young children	2023-05-30	Xiangtan	Youshun
KLN2023055	C.sakazakii	23	23	spices	Tsaoko	2023-05-22	Zhuzhou	Hetang
KLN2023056	C.sakazakii	308	263	spices	Cassia	2023-05-22	Zhuzhou	Hetang
KLN2023059	C.malonaticus	628	-	spices	Tsaoko	2023-05-22	Zhuzhou	Shifeng
KLN2023060	C.sakazakii	148	16	spices	Fennel	2023-05-22	Zhuzhou	Shifeng
KLN2023061	C.malonaticus	621	-	spices	chili	2023-07-06	Changsha	Wangcheng
KLN2023062	C.sakazakii	475	475	spices	chili	2023-07-11	Changsha	Xingsha
KLN2023063	C.sakazakii	398	-	spices	cumin	2023-07-11	Changsha	Xingsha
KLN2023064	C.turicensis	32	-	spices	Sichuan pepper	2023-07-11	Changsha	Xingsha
KLN2023065	C.sakazakii	395	40	spices	chili	2023-07-11	Changsha	Kaifu
KLN2023067	C.universalis	1043	-	spices	cumin	2023-07-11	Changsha	Kaifu
KLN2023068	C.sakazakii	327	-	infant cereal	Standard cereal-based complementary food for infants and young children	2023-04-10	Changsha	Yuhua
KLN2023069	C.sakazakii	158	-	infant cereal	Standard cereal-based complementary food for infants and young children	2023-04-10	Changsha	Yuhua
KLN2023070	C.sakazakii	495	-	spices	cumin	2023-06-19	Hengyang	Shigu
KLN2023072	C.sakazakii	148	16	spices	cumin	2023-06-19	Hengyang	Shigu
KLN2023073	C.sakazakii	1140	-	spices	pepper	2023-06-19	Hengyang	Shigu
KLN2023074	C.turicensis	977	-	spices	other	2023-06-19	Hengyang	Hengnan
KLN2023076	C.sakazakii	46	-	spices	chili	2023-06-19	Hengyang	Hengnan
KLN2023077	C.malonaticus	651	611	spices	pepper	2023-06-19	Hengyang	Hengnan
KLN2023078	C.malonaticus	462	-	spices	pepper	2023-06-19	Hengyang	Hengnan
KLN2023079	C.sakazakii	458	-	spices	cumin	2023-06-19	Hengyang	Zhengxiang
KLN2023080	C.sakazakii	64	64	spices	chili	2023-06-19	Hengyang	Zhengxiang
KLN2023081	C.muytjensii	1042	-	spices	Fennel	2023-06-19	Hengyang	Qidong
KLN2023082	C.malonaticus	201	7	spices	pepper	2023-06-05	Chenzhou	Yongxing
KLN2023083	C.sakazakii	64	64	spices	Cassia	2023-06-05	Chenzhou	Yongxing
KLN2023084	C.sakazakii	148	16	spices	Sichuan pepper	2023-06-05	Chenzhou	Beihu
KLN2023085	C.turicensis	994	-	spices	pepper	2023-06-05	Chenzhou	Beihu
KLN2023086	C.sakazakii	737	-	spices	pepper	2023-06-05	Chenzhou	Beihu
KLN2023087	C.malonaticus	25	-	spices	cumin	2023-06-06	Chenzhou	Zixing
KLN2023088	C.sakazakii	4	4	spices	pepper	2023-06-06	Chenzhou	Zixing
KLN2023089	C.sakazakii	710	710	spices	chili	2023-08-07	Changde	Wuling
KLN2023090	C.muytjensii	605	-	spices	cumin	2023-06-06	Chenzhou	Suxian
KLN2023091	C.sakazakii	64	64	infant cereal	Standard cereal-based complementary food for infants and young children	2023-07-13	Xiangtan	Xiangtan
KLN2023092	C.sakazakii	233	233	infant cereal	Standard cereal-based complementary food for infants and young children	2023-07-13	Xiangtan	Yuhu
KLN2023093	C.malonaticus	7	7	infant cereal	Raw cereal-based complementary food for infants and young children	2023-07-14	Xiangtan	Yuetang
KLN2023094	C.malonaticus	7	7	spices	pepper	2023-06-25	Changde	Wuling
KLN2023095	C.malonaticus	258	-	spices	pepper	2023-06-25	Changde	Wuling
KLN2023096	C.sakazakii	68	-	spices	pepper	2023-06-25	Changde	Wuling
KLN2023097	C.sakazakii	83	83	spices	Bay leaf	2023-06-25	Changde	Wuling
KLN2023098	C.turicensis	72	1009	spices	cumin	2023-06-25	Changde	Wuling
KLN2023099	C.sakazakii	223	-	spices	Bay leaf	2023-08-07	Changde	Wuling
KLN2023100	C.turicensis	35	-	spices	Fennel	2023-08-07	Changde	Wuling
KLN2023101	C.muytjensii	798	-	spices	cumin	2023-07-11	Zhuzhou	Yanling
KLN2023102	C.muytjensii	1053	-	spices	cumin	2023-09-12	Zhuzhou	Youxian
KLN2023104	C.muytjensii	1004	-	spices	Fennel	2023-08-07	Hengyang	Zhuhui
KLN2023105	C.turicensis	353	-	spices	Sichuan pepper	2023-08-07	Hengyang	Leiyang
KLN2023106	C.sakazakii	37	37	spices	chili	2023-08-07	Hengyang	Hengdong
KLN2023107	C.sakazakii	834	-	spices	cumin	2023-08-07	Hengyang	Leiyang
KLN2023108	C.sakazakii	877	-	spices	pepper	2023-08-07	Hengyang	Qidong
KLN2023109	C.sakazakii	40	40	spices	Sichuan pepper	2023-08-07	Hengyang	Qidong
KLN2023110	C.sakazakii	405	-	spices	pepper	2023-08-07	Hengyang	Hengdong
KLN2023111	C.sakazakii	31	31	spices	other	2023-08-07	Hengyang	Hengdong
KLN2023112	C.sakazakii	4	4	spices	pepper	2023-08-07	Hengyang	Hengdong
KLN2023113	C.sakazakii	13	13	spices	cumin	2023-08-07	Hengyang	Nanyue
KLN2023114	C.sakazakii	540	-	spices	other	2023-08-07	Hengyang	Nanyue
KLN2023115	C.sakazakii	1	1	spices	cumin	2023-08-07	Hengyang	Yanfeng
KLN2023116	C.sakazakii	1	1	infant cereal	Raw cereal-based complementary food for infants and young children	2023-06-27	Xiangxi	Fenghuang
KLN2023117	C.sakazakii	488	-	infant cereal	Raw cereal-based complementary food for infants and young children	2023-06-27	Xiangxi	Fenghuang
KLN2023118	C.sakazakii	488	-	infant cereal	Raw cereal-based complementary food for infants and young children	2023-06-27	Xiangxi	Fenghuang
KLN2023119	C.sakazakii	285	-	spices	Cassia	2023-08-15	Xiangxi	Huahuang
KLN2023120	C.sakazakii	148	16	spices	Bay leaf	2023-08-15	Xiangxi	Huahuang
KLN2023121	C.sakazakii	475	475	spices	Cassia	2023-08-15	Xiangxi	Baojing
KLN2023123	C.sakazakii	395	40	spices	cumin	2023-09-14	Chenzhou	Suxian
KLN2023124	C.sakazakii	64	64	spices	chili	2023-09-14	Chenzhou	Suxian
KLN2023126	C.sakazakii	148	16	spices	cumin	2023-09-18	Chenzhou	Guiyang
KLN2023127	C.sakazakii	148	16	spices	Sichuan pepper	2023-09-18	Chenzhou	Guiyang
KLN2023128	C.sakazakii	410	83	spices	pepper	2023-09-18	Chenzhou	Guiyang
KLN2023129	C.sakazakii	226	8	spices	chili	2023-09-18	Chenzhou	Yongxing
KLN2023130	C.sakazakii	1	1	spices	star anise	2023-10-09	Xiangxi	Luxi
KLN2023131	C.sakazakii	148	16	spices	chili	2023-10-09	Xiangxi	Luxi
KLN2023132	C.sakazakii	494	-	spices	pepper	2023-10-09	Xiangxi	Luxi
KLN2023133	C.sakazakii	146	-	spices	Sichuan pepper	2023-10-09	Xiangxi	Guzhang
KLN2023134	C.sakazakii	31	31	spices	cumin	2023-10-09	Xiangxi	Guzhang
KLN2023135	C.sakazakii	259	-	infant cereal	Standard cereal-based complementary food for infants and young children	2023-07-05	Changsha	Tianxin
KLN2023136	C.sakazakii	259	-	infant cereal	Standard cereal-based complementary food for infants and young children	2023-07-17	Changsha	Kaifu
KLN2023137	C.sakazakii	259	-	infant cereal	Standard cereal-based complementary food for infants and young children	2023-10-08	Changsha	Kaifu
KLN2023138	C.malonaticus	60	60	infant cereal	Standard cereal-based complementary food for infants and young children	2023-10-09	Changsha	Furong
KLN2023140	C.sakazakii	148	16	spices	pepper	2023-10-08	Changsha	Kaifu
KLN2023141	C.sakazakii	1062	-	spices	cumin	2023-10-08	Changsha	Kaifu
KLN2023143	C.sakazakii	158	-	spices	Fennel	2023-10-09	Changsha	Yuhua
KLN2023144	C.sakazakii	1	1	spices	pepper	2023-10-07	Chenzhou	Rucheng
KLN2023145	C.universalis	878	-	spices	Sichuan pepper	2023-10-07	Chenzhou	Rucheng
KLN2023146	C.sakazakii	4	4	spices	cumin	2023-10-07	Chenzhou	Rucheng
KLN2023147	C.sakazakii	398	-	spices	pepper	2023-10-07	Chenzhou	Rucheng
KLN2023148	C.sakazakii	398	-	spices	pepper	2023-10-07	Chenzhou	Guidong
KLN2023149	C.sakazakii	64	64	spices	chili	2023-10-07	Chenzhou	Guidong
KLN2023150	C.sakazakii	148	16	spices	pepper	2023-10-07	Chenzhou	Beihu
KLN2023151	C.turicensis	35	-	spices	Sichuan pepper	2023-10-07	Chenzhou	Beihu
KLN2023152	C.turicensis	977	-	spices	cumin	2023-10-27	Zhuzhou	Shifeng
KLN2023153	C.sakazakii	249	249	spices	Cassia	2023-10-30	Zhuzhou	Tianyuan
KLN2023154	C.sakazakii	458	-	spices	pepper	2023-10-30	Zhuzhou	Tianyuan
KLN2023155	C.sakazakii	555	-	spices	pepper	2023-10-30	Zhuzhou	Tianyuan
KLN2023156	C.turicensis	72	1009	spices	cumin	2023-10-31	Zhuzhou	Chaling
KLN2023157	C.sakazakii	4	4	spices	pepper	2023-11-14	Hengyang	Changning
KLN2024004	C.malonaticus	211	200	spices	chili	2024-03-25	Zhuzhou	Tianyuan
KLN2024005	C.dublinensis	163	-	spices	Sichuan pepper	2024-03-25	Zhuzhou	Tianyuan
KLN2024006	C.sakazakii	1	1	Medicinal and edible foods	Black sesame	2024-03-21	Loudi	Shuangfeng
KLN2024008	C.sakazakii	3	3	spices	chili	2024-03-25	Changde	Anxiang
KLN2024009	C.sakazakii	1	1	spices	pepper	2024-03-25	Changde	Anxiang
KLN2024010	C.sakazakii	198	52	spices	cumin	2024-03-24	Changde	Shimeng
KLN2024011	C.sakazakii	285	-	spices	pepper	2024-03-24	Changde	Shimeng
KLN2024013	C.sakazakii	23	23	spices	pepper	2024-03-26	Huaihua	Hecheng
KLN2024014	C.sakazakii	1	1	spices	pepper	2024-03-26	Huaihua	Hecheng
KLN2024015	C.sakazakii	17	17	spices	chili	2024-03-26	Huaihua	Hecheng
KLN2024016	C.sakazakii	722	-	spices	chili	2024-03-26	Huaihua	Hecheng
KLN2024017	C.sakazakii	308	263	spices	pepper	2024-03-26	Huaihua	Hongjiang
KLN2024018	C.muytjensii	546	-	spices	pepper	2024-03-04	Xiangxi	Guzhang
KLN2024019	C.sakazakii	327	-	spices	chili	2024-03-04	Xiangxi	Guzhang
KLN2024020	C.sakazakii	1149	-	spices	cumin	2024-03-18	Xiangxi	Baojing
KLN2024022	C.malonaticus	211	200	Medicinal and edible foods	Jujube	2024-03-19	Xiangxi	Huayuan
KLN2024023	C.sakazakii	1152	-	Medicinal and edible foods	Jujube	2024-03-19	Xiangxi	Huayuan
KLN2024024	C.sakazakii	64	64	spices	chili	2024-02-26	Zhangjiajie	Cili
KLN2024026	C.malonaticus	529	-	spices	pepper	2024-02-26	Zhangjiajie	Cili
KLN2024027	C.malonaticus	211	200	spices	cumin	2024-02-26	Zhangjiajie	Yongding
KLN2024029	C.sakazakii	495	-	spices	star anise	2024-06-04	Changde	Wuling
KLN2024031	C.turicensis	858	-	spices	cumin	2024-06-04	Changde	Wuling
KLN2024032	C.malonaticus	211	200	spices	cumin	2024-05-14	Zhuzhou	Liling
KLN2024033	C.malonaticus	220	-	spices	pepper	2024-05-15	Zhuzhou	Tianyuan
KLN2024034	C.sakazakii	233	233	spices	Sichuan pepper	2024-05-27	Zhangjiajie	Yongding
KLN2024036	C.sakazakii	4	4	spices	cumin	2024-05-27	Zhangjiajie	Cili
KLN2024037	C.malonaticus	286	-	spices	pepper	2024-05-27	Zhangjiajie	Cili
KLN2024038	C.sakazakii	327	-	spices	pepper	2024-05-27	Zhangjiajie	Yongding
KLN2024039	C.sakazakii	1147	-	spices	Cassia	2024-04-22	Xiangxi	Huayuan
KLN2024040	C.sakazakii	458	-	spices	pepper	2024-05-06	Xiangxi	Fenghuang
KLN2024042	C.malonaticus	993	271	Medicinal and edible foods	Fox nut	2024-04-22	Xiangxi	Huayuan
KLN2024043	C.sakazakii	1	1	Medicinal and edible foods	Black sesame	2024-05-07	Xiangxi	Jishou
KLN2024044	C.dublinensis	1082	-	Medicinal and edible foods	Black sesame	2024-05-07	Xiangxi	Jishou
KLN2024046	C.turicensis	974	-	Medicinal and edible foods	Licorice	2024-05-07	Xiangxi	Jishou
KLN2024049	C.muytjensii	1032	-	spices	cumin	2024-03-25	Changsha	Kaifu
KLN2024050	C.sakazakii	58	58	spices	cumin	2024-03-25	Changsha	Furong
KLN2024051	C.turicensis	35	-	spices	Sichuan pepper	2024-03-25	Changsha	Furong
KLN2024052	C.sakazakii	256	-	spices	star anise	2024-04-23	Changsha	Yuelu
KLN2024053	C.sakazakii	256	-	spices	Cassia	2024-05-07	Changsha	Tianxin
KLN2024054	C.sakazakii	4	4	spices	Sichuan pepper	2024-05-21	Loudi	Louxing
KLN2024055	C.sakazakii	4	4	spices	pepper	2024-05-22	Loudi	Lianyuan
KLN2024056	C.turicensis	342	-	spices	cumin	2024-05-23	Loudi	Shuangfeng
KLN2024057	C.sakazakii	64	64	spices	pepper	2024-05-23	Loudi	Lengshuijiang
KLN2024060	C.sakazakii	4	4	Medicinal and edible foods	Ejiao	2024-05-23	Loudi	Lengshuijiang
KLN2024061	C.turicensis	72	1009	spices	cumin	2024-05-06	Huaihua	Hongjiang
KLN2024062	C.sakazakii	188	-	spices	pepper	2024-05-06	Huaihua	Yuanling
KLN2024063	C.sakazakii	1	1	spices	cumin	2024-05-06	Huaihua	Yuanling
KLN2024064	C.dublinensis	1064	-	spices	chili	2024-04-10	Yiyang	Ziyang
KLN2024065	C.muytjensii	705	-	spices	cumin	2024-04-10	Yiyang	Ziyang
KLN2024066	C.malonaticus	60	60	spices	chili	2024-04-10	Yiyang	Heshan
KLN2024067	C.muytjensii	1086	-	spices	cumin	2024-07-02	Yiyang	Heshan
KLN2024070	C.sakazakii	906	-	spices	pepper	2024-07-01	Changde	Wuling
KLN2024071	C.sakazakii	20	20	spices	cumin	2024-07-01	Changde	Wuling
KLN2024072	C.dublinensis	908	-	spices	Bay leaf	2024-07-23	Huaihua	Jingzhou
KLN2024073	C.universalis	54	-	spices	cumin	2024-07-29	Zhangjiajie	Cili
KLN2024074	C.sakazakii	329	-	spices	pepper	2024-07-29	Zhangjiajie	Cili
KLN2024075	C.sakazakii	17	17	spices	Sichuan pepper	2024-07-29	Zhangjiajie	Cili
KLN2024076	C.sakazakii	539	37	spices	chili	2024-07-29	Zhangjiajie	Cili
KLN2024077	C.universalis	1043	-	spices	cumin	2024-07-29	Zhangjiajie	Cili
KLN2024080	C.sakazakii	256	-	spices	chili	2024-07-17	Changde	Wuling
KLN2024081	C.sakazakii	226	8	spices	chili	2024-07-17	Changde	Wuling
KLN2024082	C.sakazakii	226	8	spices	Fennel	2024-07-17	Changde	Wuling
KLN2024083	C.malonaticus	462	-	spices	pepper	2024-07-17	Changde	Wuling
KLN2024084	C.turicensis	35	-	spices	chili	2024-07-15	Changsha	Wangcheng
KLN2024086	C.sakazakii	494	-	spices	chili	2024-07-15	Changsha	Xingsha
KLN2024087	C.sakazakii	1	1	Medicinal and edible foods	Ejiao	2024-09-04	Loudi	Xinhua
KLN2024089	C.sakazakii	1	1	Medicinal and edible foods	black sesame	2024-09-03	Loudi	Louxing
KLN2024090	C.dublinensis	1097	-	spices	chili	2024-09-03	Loudi	Louxing
KLN2024091	C.dublinensis	433	-	spices	cumin	2024-09-03	Loudi	Louxing
KLN2024092	C.malonaticus	129	129	spices	pepper	2024-09-03	Loudi	Lianyuan
KLN2024093	C.sakazakii	13	13	spices	pepper	2024-09-05	Loudi	Shuangfeng
KLN2024094	C.muytjensii	294	-	spices	cumin	2024-09-05	Loudi	Shuangfeng
KLN2024095	C.sakazakii	308	263	spices	pepper	2024-09-04	Loudi	Xinhua
KLN2024096	C.turicensis	638	359	spices	cumin	2024-09-04	Loudi	Xinhua
KLN2024097	C.sakazakii	64	64	spices	pepper	2024-09-05	Loudi	Lengshuijiang
KLN2024098	C.sakazakii	446	710	spices	pepper	2024-09-05	Loudi	Lengshuijiang
KLN2024099	C.sakazakii	17	17	Medicinal and edible foods	black sesame	2024-09-03	Loudi	Louxing
KLN2024100	C.sakazakii	64	64	Medicinal and edible foods	black sesame	2024-09-03	Loudi	Lianyuan
KLN2024101	C.sakazakii	1	1	Medicinal and edible foods	Ejiao	2024-09-05	Loudi	Lengshuijiang
KLN2024102	C.turicensis	32	-	spices	Sichuan pepper	2024-08-28	Xiangxi	Jishou
KLN2024103	C.sakazakii	188	-	spices	pepper	2024-08-28	Xiangxi	Luxi
KLN2024104	C.sakazakii	308	263	Medicinal and edible foods	black sesame	2024-08-12	Xiangxi	Longshan
KLN2024105	C.turicensis	1134	-	spices	Sichuan pepper	2024-07-16	Xiangxi	Jishou
KLN2024106	C.sakazakii	4	4	spices	pepper	2024-07-16	Xiangxi	Jishou
KLN2024107	C.malonaticus	1168	-	spices	pepper	2024-07-16	Xiangxi	Jishou
KLN2024110	C.dublinensis	355	-	spices	Bay leaf	2024-10-15	Zhuzhou	Lushou
KLN2024112	C.sakazakii	148	16	spices	chili	2024-10-09	Xiangxi	Jishou
KLN2024113	C.sakazakii	1110	23	spices	pepper	2024-10-09	Xiangxi	Longshan
KLN2024114	C.sakazakii	64	64	Medicinal and edible foods	Kudzu roo	2024-10-11	Xiangxi	Fenghuang
KLN2024115	C.muytjensii	285	-	spices	pepper	2024-10-09	Changsha	Kaifu
KLN2024116	C.dublinensis	177	177	spices	pepper	2024-10-09	Changsha	Kaifu
KLN2024118	C.malonaticus	461	-	spices	chili	2024-10-08	Zhangjiajie	Sangzhi
KLN2024119	C.sakazakii	40	40	spices	pepper	2024-10-08	Zhangjiajie	Sangzhi
KLN2024120	C.muytjensii	1063	-	spices	Fennel	2024-10-29	Huaihua	Zhijiang
