# Supplementary material for: Prevalence, Genomic Characterization, and Transmission Patterns of Cronobacter spp. in Low-Water-Activity Foods from Hunan Province, China
Source: Microorganisms. 2026 Jun 12;14(6):1320. doi: 10.3390/microorganisms14061320 (PMC13304122; doi:10.3390/microorganisms14061320)
Supplement: Supplementary file 1 [file microorganisms-14-01320-s001.zip › S2 Sequencing and assembly quality metrics for 236 Cronobacter spp.isolates.xlsx]

## Sheet: Sheet1
Strain ID	Sequencing depth (×)	Genome coverage (%)	Q20 (%)	Q30 (%)	No. of contigs	N50 (bp)
KLN2023001	417.92	91.42	97.61	93.47	14	2363714
KLN2023002	426.7	93.49	97.22	92.85	291	22724
KLN2023003	414.94	93.08	97.92	94.05	25	369609
KLN2023004	370.98	92.92	97.77	93.76	26	309313
KLN2023005	381.56	92.42	97.69	93.67	17	765919
KLN2023006	375.25	91.65	97.8	93.94	16	2324922
KLN2023007	172.5	91.65	97.96	94.64	34	271058
KLN2023008	389.05	93.28	97.8	93.99	14	1017030
KLN2023009	439.22	93.38	97.64	93.36	23	340759
KLN2023010	257.67	92.31	98.03	94.76	36	261640
KLN2023011	460.86	92.7	97.74	93.81	40	258034
KLN2023012	229.3	92.33	98.05	94.8	17	2297736
KLN2023013	376.57	92.1	97.95	94.28	39	161468
KLN2023015	267.4	92.51	98.1	94.91	31	367578
KLN2023016	333.4	92.86	97.51	93.22	39	270883
KLN2023017	313.32	92.66	97.91	94.15	18	746625
KLN2023018	300.68	93.64	97.96	94.3	12	1030781
KLN2023019	290.56	92.01	97.7	93.69	21	601988
KLN2023021	219.98	92.35	98.05	94.79	19	2380209
KLN2023022	522.49	91.91	97.81	93.92	23	321541
KLN2023023	446.81	91.77	97.76	93.82	31	248677
KLN2023024	468.63	92.41	97.83	93.99	20	1022443
KLN2023025	253.72	92.35	98.09	94.91	31	405752
KLN2023026	239.67	95.18	98.07	94.85	28	506868
KLN2023028	253.73	92.83	98.04	94.77	30	424484
KLN2023029	273.83	95.32	98.02	94.67	30	352623
KLN2023030	481.1	93.75	97.68	93.63	31	317188
KLN2023031	259.37	92.83	98.03	94.78	22	540165
KLN2023032	253.79	94.85	98.03	94.7	36	315176
KLN2023033	220.36	91.65	98.05	94.83	27	270565
KLN2023034	228.12	93.91	97.99	94.67	40	279679
KLN2023035	379.08	92.57	98.1	94.72	21	623275
KLN2023036	328.84	93.51	98.81	96.31	24	567371
KLN2023037	225.2	92.26	98.05	94.75	33	313107
KLN2023038	257.74	93.13	98.07	94.85	33	330190
KLN2023039	218.13	92.13	96.18	89.78	22	1007424
KLN2023040	292.42	91.91	97.52	93.14	49	204788
KLN2023041	267.18	92.77	97.25	92.54	24	663796
KLN2023043	223.21	92.2	97.19	92.29	35	529413
KLN2023044	220.0	92.15	97.02	91.91	26	554339
KLN2023046	447.89	91.94	97.97	94.39	35	256017
KLN2023047	421.23	93.15	97.65	93.43	14	785440
KLN2023048	1205.11	93.78	97.74	93.79	15	529434
KLN2023049	386.88	93.54	97.57	93.42	18	1018786
KLN2023050	310.31	91.81	97.02	92.88	30	414702
KLN2023051	327.57	92.02	97.73	93.75	40	213388
KLN2023052	278.14	92.21	97.35	92.78	35	520160
KLN2023053	745.12	92.47	97.63	93.54	21	449456
KLN2023054	421.87	94.0	97.82	93.79	14	767478
KLN2023055	250.92	93.18	96.48	90.58	33	465352
KLN2023056	387.41	92.26	97.74	93.63	23	374371
KLN2023059	400.91	92.46	97.56	93.24	29	267068
KLN2023060	290.72	92.68	96.11	89.57	37	342017
KLN2023061	371.19	91.42	97.04	92.64	144	50000
KLN2023062	263.7	92.82	96.86	91.46	24	371464
KLN2023063	283.61	92.21	99.09	97.26	17	595365
KLN2023064	288.48	91.38	99.07	97.18	38	366861
KLN2023065	242.35	92.79	98.01	94.73	21	1022489
KLN2023067	225.78	91.85	98.05	94.77	37	257368
KLN2023068	236.52	92.75	98.09	94.81	33	309319
KLN2023069	209.6	93.85	98.03	94.67	38	236236
KLN2023070	193.91	94.78	97.98	94.55	22	613865
KLN2023072	365.66	94.43	97.76	93.68	22	674660
KLN2023073	335.15	92.24	99.2	97.5	27	1067388
KLN2023074	392.96	93.56	98.62	96.21	21	766555
KLN2023076	624.95	93.33	97.33	92.81	26	452580
KLN2023077	240.13	92.32	98.11	94.95	33	282797
KLN2023078	221.93	91.77	98.03	94.68	26	281699
KLN2023079	215.77	91.28	98.08	94.88	31	308300
KLN2023080	1179.31	92.57	97.32	92.8	30	267329
KLN2023081	300.61	94.55	97.86	94.26	39	276285
KLN2023082	219.19	95.23	98.04	94.77	80	138366
KLN2023083	256.64	92.67	98.0	94.68	41	198578
KLN2023084	243.47	93.94	97.97	94.51	28	420935
KLN2023085	246.42	91.93	98.01	94.66	38	267068
KLN2023086	243.84	93.44	98.05	94.73	36	267394
KLN2023087	244.66	92.68	97.99	94.6	25	372823
KLN2023088	234.02	94.01	98.08	94.88	30	312262
KLN2023089	233.5	93.06	96.87	91.5	46	268149
KLN2023090	277.03	94.93	97.98	94.62	26	516557
KLN2023091	209.93	93.13	95.95	89.16	36	267268
KLN2023092	194.1	92.81	96.26	90.07	31	313050
KLN2023093	422.49	94.84	98.68	96.22	38	267599
KLN2023094	247.3	95.0	96.29	90.12	27	336795
KLN2023095	268.11	92.22	97.12	92.23	18	598109
KLN2023096	218.0	93.43	96.31	90.09	51	265468
KLN2023097	225.65	92.6	97.13	92.22	40	244252
KLN2023098	245.29	92.52	96.62	90.89	31	364197
KLN2023099	368.26	93.45	97.68	93.5	26	369148
KLN2023100	235.6	91.64	96.5	90.59	32	337624
KLN2023101	310.66	93.91	97.06	92.0	52	739406
KLN2023102	457.55	94.33	98.01	94.21	30	313449
KLN2023104	1930.22	94.27	97.39	92.92	36	272843
KLN2023105	334.65	95.41	98.79	96.23	33	364536
KLN2023106	372.67	92.61	97.42	93.07	21	654131
KLN2023107	382.94	92.24	97.73	93.56	19	748505
KLN2023108	297.78	92.69	98.74	96.03	33	314962
KLN2023109	323.96	92.72	97.65	93.57	17	602849
KLN2023110	262.21	92.15	98.72	96.02	31	273591
KLN2023111	274.69	92.29	98.59	95.73	36	596215
KLN2023112	527.02	92.81	97.57	93.2	18	671621
KLN2023113	267.64	91.85	98.69	95.94	28	406895
KLN2023114	249.49	92.61	98.76	96.16	30	352632
KLN2023115	276.13	92.47	98.78	96.22	30	311584
KLN2023116	278.67	92.51	98.76	96.08	37	529113
KLN2023117	366.2	92.39	97.47	93.41	25	470136
KLN2023118	299.45	92.41	98.7	95.97	32	270623
KLN2023119	315.78	92.79	98.75	96.09	33	341795
KLN2023120	296.75	93.45	98.76	96.14	23	442020
KLN2023121	365.61	92.82	98.79	96.19	35	248073
KLN2023123	264.25	93.6	98.73	96.03	18	989831
KLN2023124	283.89	92.53	98.73	96.04	26	267264
KLN2023126	308.52	93.22	98.8	96.23	29	398194
KLN2023127	283.96	93.65	98.69	95.92	26	678668
KLN2023128	244.28	93.05	98.8	96.23	38	313609
KLN2023129	249.44	98.13	98.45	95.16	29	375891
KLN2023130	191.14	92.2	98.56	95.52	25	423794
KLN2023131	310.09	93.94	98.69	95.91	30	646994
KLN2023132	231.05	92.97	98.58	95.59	29	634899
KLN2023133	309.62	94.9	98.53	95.41	38	269720
KLN2023134	415.99	92.6	97.82	93.79	12	2376181
KLN2023135	321.7	93.0	98.49	95.33	32	342156
KLN2023136	250.06	93.0	98.71	95.96	35	330029
KLN2023137	236.0	92.99	98.62	95.71	32	341701
KLN2023138	253.69	91.6	98.67	95.85	33	257362
KLN2023140	264.3	92.98	98.75	96.06	27	666628
KLN2023141	207.73	94.49	98.68	95.85	31	294845
KLN2023143	242.44	93.05	98.67	95.85	23	1028471
KLN2023144	452.46	92.14	97.28	92.69	18	2308477
KLN2023145	258.17	91.49	98.58	95.54	28	351158
KLN2023146	202.77	92.64	98.67	95.84	29	932599
KLN2023147	270.22	92.22	98.68	95.89	33	348043
KLN2023148	292.4	92.3	98.74	96.04	33	347999
KLN2023149	260.98	93.45	98.71	95.97	31	341511
KLN2023150	251.95	93.07	98.73	96.05	22	645531
KLN2023151	241.69	90.99	98.71	95.95	17	620443
KLN2023152	235.94	93.55	98.67	95.85	29	606625
KLN2023153	339.65	91.96	97.27	92.7	18	2326748
KLN2023154	215.25	92.32	98.66	95.82	37	278064
KLN2023155	260.43	92.81	98.7	95.88	17	1060240
KLN2023156	179.32	91.74	98.69	95.92	51	391030
KLN2023157	246.4	92.55	98.68	95.85	49	344221
KLN2024004	306.99	92.23	97.58	92.91	19	1020442
KLN2024005	290.03	92.46	97.53	92.74	34	353484
KLN2024006	278.74	92.87	98.92	96.9	31	503090
KLN2024008	452.42	91.83	99.24	96.4	23	1023549
KLN2024009	812.2	92.01	99.23	96.32	19	987737
KLN2024010	385.71	91.91	99.25	96.49	26	2291856
KLN2024011	652.64	92.89	99.29	96.52	34	369394
KLN2024013	615.36	92.45	98.42	95.66	50	313199
KLN2024014	806.77	93.0	98.39	95.65	34	641886
KLN2024015	905.23	93.13	98.38	95.57	29	544672
KLN2024016	927.84	94.69	98.34	95.55	33	542714
KLN2024017	405.68	92.37	98.12	95.16	23	620272
KLN2024018	282.74	94.14	98.81	96.45	34	341199
KLN2024019	264.35	92.95	98.83	96.6	26	425239
KLN2024020	220.67	93.31	98.71	96.26	17	1032973
KLN2024022	243.06	92.16	98.79	96.44	30	313064
KLN2024023	200.2	92.58	98.81	96.54	36	525856
KLN2024024	191.99	93.27	97.92	95.53	26	427127
KLN2024026	240.14	91.63	98.03	95.77	27	400133
KLN2024027	296.75	92.45	97.85	95.37	41	295019
KLN2024029	353.31	94.6	99.28	96.31	15	591259
KLN2024031	337.38	93.28	99.18	95.99	19	2452200
KLN2024032	381.96	92.01	96.83	90.94	20	610434
KLN2024033	317.72	92.61	96.83	90.8	28	271842
KLN2024034	223.09	92.53	98.54	96.24	20	1025021
KLN2024036	211.07	92.75	98.7	96.61	32	587855
KLN2024037	223.93	93.12	98.6	96.41	26	2203630
KLN2024038	202.63	91.95	98.54	96.25	32	308575
KLN2024039	304.94	93.34	98.42	95.51	17	1072305
KLN2024040	360.47	91.44	96.42	91.37	33	281159
KLN2024042	312.92	92.15	98.83	96.55	39	256896
KLN2024043	340.98	93.29	97.94	94.38	20	639252
KLN2024044	240.72	93.35	98.81	96.47	50	260481
KLN2024046	319.31	90.58	97.88	94.22	17	1063049
KLN2024049	274.18	93.57	99.33	96.69	27	272107
KLN2024050	358.91	93.19	99.32	96.66	16	992007
KLN2024051	352.24	91.3	99.32	96.69	21	393286
KLN2024052	360.74	92.84	99.36	96.75	16	635375
KLN2024053	385.24	92.98	99.35	96.79	20	603709
KLN2024054	302.82	94.15	98.53	95.84	18	619643
KLN2024055	336.24	93.88	98.8	96.58	15	646881
KLN2024056	323.22	93.83	98.71	96.33	17	2511817
KLN2024057	148.09	92.66	98.65	96.24	26	545823
KLN2024060	359.47	94.03	98.83	96.66	26	404117
KLN2024061	577.13	91.79	95.38	90.01	32	396440
KLN2024062	622.31	94.35	95.52	90.33	28	340678
KLN2024063	601.68	93.08	95.35	90.01	24	567614
KLN2024064	423.7	89.77	96.61	91.2	50	341982
KLN2024065	365.03	94.1	96.44	90.85	38	315302
KLN2024066	520.8	92.01	96.42	90.81	50	267117
KLN2024067	330.2	93.91	96.44	90.92	30	2359759
KLN2024070	355.65	92.45	99.35	96.78	20	1028457
KLN2024071	347.07	92.97	99.34	96.81	27	566131
KLN2024072	947.23	93.06	95.05	89.32	21	1198650
KLN2024073	195.96	93.63	98.5	96.2	20	2344964
KLN2024074	197.8	92.72	98.26	95.61	17	1026134
KLN2024075	213.79	92.13	97.33	93.29	16	605215
KLN2024076	201.45	92.58	97.74	94.27	21	1032782
KLN2024077	238.96	91.65	97.83	94.53	32	304783
KLN2024080	280.45	92.46	98.56	95.94	30	467670
KLN2024081	384.29	97.88	99.23	97.51	21	603277
KLN2024082	270.07	98.0	99.16	97.41	22	2405059
KLN2024083	287.26	91.78	98.57	95.74	29	323980
KLN2024084	356.98	90.17	99.35	96.82	10	2321752
KLN2024086	335.28	93.04	99.34	96.75	31	341189
KLN2024087	228.35	92.19	98.66	96.25	24	610033
KLN2024089	311.28	92.26	98.82	96.65	24	610034
KLN2024090	277.22	90.02	98.79	96.59	29	358952
KLN2024091	309.23	90.81	98.63	96.16	31	601680
KLN2024092	324.51	92.23	98.48	95.74	25	2357719
KLN2024093	304.13	92.34	98.31	95.26	19	2328036
KLN2024094	445.56	95.19	98.07	94.62	26	303123
KLN2024095	311.5	92.14	98.58	96.01	19	1040521
KLN2024096	208.63	91.6	98.08	94.75	29	367760
KLN2024097	214.07	93.47	98.61	96.09	30	342407
KLN2024098	360.36	93.99	99.38	96.8	25	363861
KLN2024099	399.11	92.46	98.88	96.79	29	286043
KLN2024100	185.71	93.34	99.05	97.24	35	342413
KLN2024101	223.4	92.19	98.53	95.88	21	610033
KLN2024102	269.15	91.4	97.92	94.28	29	366882
KLN2024103	258.9	94.11	98.86	96.66	28	483191
KLN2024104	233.56	93.23	98.81	96.56	35	313050
KLN2024105	248.86	92.08	98.77	96.41	31	369385
KLN2024106	250.92	93.12	98.8	96.48	32	267178
KLN2024107	826.41	91.66	96.55	91.91	21	414274
KLN2024110	219.27	94.5	97.9	94.33	27	367332
KLN2024112	330.17	93.05	98.5	95.7	29	362784
KLN2024113	238.63	92.29	98.78	96.48	29	348773
KLN2024114	215.09	92.52	98.8	96.49	28	343048
KLN2024115	301.45	95.97	99.32	96.71	83	236437
KLN2024116	471.7	91.77	99.31	96.61	24	2354442
KLN2024118	258.3	92.13	98.43	95.43	25	474142
KLN2024119	259.23	92.0	98.16	94.65	36	271228
KLN2024120	779.11	94.76	95.49	90.09	30	441032
