# Supplementary material for: Prevalence, Genomic Characterization, and Transmission Patterns of Cronobacter spp. in Low-Water-Activity Foods from Hunan Province, China
Source: Microorganisms. 2026 Jun 12;14(6):1320. doi: 10.3390/microorganisms14061320 (PMC13304122; doi:10.3390/microorganisms14061320)
Supplement: Supplementary file 1 [file microorganisms-14-01320-s001.zip › S3. Breakpoints used for antimicrobial susceptibility testing of Cronobacter spp. isolates in this study..xlsx]

## Sheet: Sheet1
Antimicrobial Agent	MIC Interpretive Criteria (μg/mL)
	S	I	R
Ampicillin	≤ 8	16	≥ 32
Ampicillin/sulbactam	≤ 8/4	16/8	≥ 32/16
Cefoxitin	≤ 8	16	≥ 32
Cefazolin	≤ 2	4	≥ 8
Cefuroxime	≤ 8	16	≥ 32
Cefotaxime	≤ 1	2	≥ 4
Ceftazidime	≤ 4	8	≥ 16
Cefepime	≤ 2	4–8	≥ 16
Ceftiofur	≤ 2	4	≥ 8
Imipenem	≤ 1	2	≥ 4					、
Meropenem	≤ 1	2	≥ 4
Ertapenem	≤ 0.5	1	≥ 2
Gentamicin	≤ 4	8	≥ 16
Nalidixic acid	≤ 16	–	≥ 32
Amikacin	≤ 16	32	≥ 64
Colistin	–	≤ 2	≥ 4
Polymyxin B	–	≤ 2	≥ 4
Tetracycline	≤ 4	8	≥ 16
Tigecycline	≤ 2	4	≥ 8
Ciprofloxacin	≤ 0.25	0.5	≥ 1
Chloramphenicol	≤ 8	16	≥ 32
Florfenicol	≤ 4	8	≥ 16
Trimethoprim/sulfamethoxazole	≤ 2/38	–	≥ 4/76
Table footnote:
Breakpoints were compiled from CLSI M100-S34, M45-A3, VET01-A4, FDA, and EUCAST standards.
